# Supplementary material for: Modulation of Inflammation and Gut Microbiota by a Bifidobacterium longum Extracellular Vesicle-Based Drug Delivery System for Alleviating Inflammatory Bowel Disease
Source: Pharmaceutics. 2026 Apr 30;18(5):553. doi: 10.3390/pharmaceutics18050553 (PMC13211112; doi:10.3390/pharmaceutics18050553)
Supplement: Supplementary file 1 [file pharmaceutics-18-00553-s001.zip]

Archive with 1 entries (1 files):
- pharmaceutics-4213950-supplementary.pdf
